# Supplementary material for: Architecture of the ring formed by the tubulin homologue FtsZ in bacterial cell division
Source: eLife. 2014 Dec 9;3:e04601. doi: 10.7554/eLife.04601 (PMC4383033; doi:10.7554/eLife.04601)
Supplement: Figure 4–source data 1. — Note that this version of the data has been volume edited, removing some of the filaments in the surroundings of the liposome. Nothing has been changed on the surface. These representations have not been segmented (automatically or manually); they show the volume data points as present in the (edited) tomogram. Both surface (threshold) as well as volume data are available as objects ‘surf’ and ‘vol’, respectively. DOI: http://dx.doi.org/10.7554/eLife.04601.017 [file elife04601s001.zip]

Archive with 1 entries (1 files):
- elife04601s001.pse
